# Supplementary material for: A Latent Profile Analysis of Psychotic Experiences, Non-psychotic Symptoms, Suicidal Ideation and Underlying Mechanisms in a Sample of Adolescents From the General Population
Source: Front Psychiatry. 2022 Jun 27;13:926556. doi: 10.3389/fpsyt.2022.926556 (PMC9271879; doi:10.3389/fpsyt.2022.926556)
Supplement: Supplementary Table 1 — Descriptive statistics and bivariate correlations. *p < 0.05; **p < 0.01; ***p < 0.001. [file Table_1.XLSX]

## Sheet: Table_1
Descriptive statistics and bivariate correlations
Variables	1	2	3	4	5	6	7	8	9	10	M	SD	Skeweness	Kurtosis	Min	Max
1. Suicidal ideation	-	,531***	-,159**	,114*	,489***	,533***	,351***	,301***	,312***	,183***	2.67761	2.44042	0.511681	-1.27876	0	7
2. Depression		-	-,100	,222***	,665***	,752***	,589***	,411***	,488***	,137*	16.5851	6.84283	0.0672542	-0.711073	1	31
3. Cognitive reaappraisal			-	,191***	-,041	-,086	-,032	,024	,041	-,020	27.8239	7.29092	-0.517075	-0.00529579	6	42
4. Emotional suppression				-	,306***	,322***	,192***	,113*	,202***	,087	18.4806	5.12585	-0.414922	-0.266119	4	28
5. Post-traumatic stress symptoms					-	,771***	,592***	,387***	,507***	,140*	25.0478	7.50394	-0.160107	-0.7731	8	40
6. Defeat/Entrapment						-	,579***	,368***	,524***	,107	23.1433	8.6067	0.127369	-1.01569	8	40
7. Anxiety							-	,373***	,460***	,072	13.206	4.63028	-0.289535	-0.425074	1	21
8. Paranoid ideation								-	,261***	,030	15.1134	3.87286	0.18919	0.0767488	6	25
9. Bizarre experiences									-	,283***	16.7134	6.09567	0.531276	-0.203697	7	34
10. Perceptual anomalies										-	6.06866	3.08532	0.934473	0.13004	3	15
