# Supplementary material for: A Latent Profile Analysis of Psychotic Experiences, Non-psychotic Symptoms, Suicidal Ideation and Underlying Mechanisms in a Sample of Adolescents From the General Population
Source: Front Psychiatry. 2022 Jun 27;13:926556. doi: 10.3389/fpsyt.2022.926556 (PMC9271879; doi:10.3389/fpsyt.2022.926556)
Supplement: Supplementary Table 2 — Bayesian Information Criterion (BIC). EEI, Equal volume, Equal shape, Undefined orientation; EEE, Equal volume, Equal shape, Equal orientation; VVI, Varying volume, Varying shape, Undefined orientation; VVV, Varying volume, Varying shape, Varying orientation. [file Table_2.XLS]

## Sheet: table_3
	Bayesian Information Criterion (BIC)
Models	EEI	EEE	VVI	VVV
1	-20618	-19581	-20618	-19581
2	-19817.7	-19430.3	-19819.2	-19743.4
3	-19632.4	-19467.8	-19746.3	-19741.4
4	-19542.2	-19425.8	-19662.1	-20066.8
5	-19522.3	-19443.6	-19510.1	-20319.7
6	-19551.2	-19485.3	-19575.2	-20579.2
7	-19555.8	-19485.5	NA	-20879.1
8	-19460.1	-19518.9	NA	-21089.1
9	-19491.3	-19492.8	NA	-21382.7
