# Supplementary material for: A Latent Profile Analysis of Psychotic Experiences, Non-psychotic Symptoms, Suicidal Ideation and Underlying Mechanisms in a Sample of Adolescents From the General Population
Source: Front Psychiatry. 2022 Jun 27;13:926556. doi: 10.3389/fpsyt.2022.926556 (PMC9271879; doi:10.3389/fpsyt.2022.926556)
Supplement: Supplementary Table 3 — Comparison of manifest variable scores among latent classes. [file Table_3.XLSX]

## Sheet: Hoja3
Variable	1 vs 2		1 vs 3		1 vs 4		2 vs 3		2 vs 4		3 vs 4
Parameter	p	Cohens' d	p	Cohens' d	p	Cohens' d	p	Cohens' d	p	Cohens' d	p	Cohens' d
Anxiety	< .001	-2.53	< .001	-2.05	< .001	-3.86	.676	0.21	< .001	-1.16	< .001	-1.21
Depression	.002	-0.59	< .001	-1.2	< .001	-2.28	< .001	-0.59	< .001	-1.73	< .001	-1.24
Post-traumatic stress symptoms	< .001	-0.97	< .001	-1.61	< .001	-3.04	.001	-0.48	< .001	-1.41	< .001	-1.06
Paranoid ideation	.003	-0.53	< .001	-0.85	< .001	-2.37	.097	-0.31	< .001	-1.67	< .001	-1.34
Bizarre experiences	< .001	-0.94	< .001	-0.99	< .001	-3.29	1	-0.05	< .001	-2.05	< .001	-1.99
Perceptual anomalies	1	-0.18	1	-0.12	< .001	-2.52	1	0.08	< .001	-2.45	< .001	-2.83
Suicidal ideation	1	0.05	< .001	-3.95	< .001	-7.53	< .001	-4.57	< .001	-9.14	< .001	-1.28
Defeat/Entrapment	.001	-0.55	< .001	-1.22	< .001	-2.92	< .001	-0.59	< .001	-1.83	< .001	-1.34
Cognitive reappraisal	1	0.14	.208	0.32	.205	0.58	.833	0.19	.496	0.47	1	0.25
Emotional suppression	1	-0.02	1	-0.1	.010	-0.75	1	-0.08	.008	-0.64	.031	-0.56
